# Supplementary material for: The nitrogen removal characterization and ecological risk assessment of Bacillus sp. isolated from mariculture systems in China with spatiotemporal difference
Source: PLoS One. 2025 Mar 20;20(3):e0319344. doi: 10.1371/journal.pone.0319344 (PMC11925278; doi:10.1371/journal.pone.0319344)
Supplement: S6 File — (XLSX) [file pone.0319344.s006.xlsx]

## Sheet: simulated wastewater
B1	Time（d）	NH4+-N			NO2--N			NO3--N			TN			OD600
	0	14.4609	12.5833	13.7147	14.7424	18.8468	17.0671	16.4692	15.4692	14.4692	43.5029	42.5029	45.0029	0.194	0.174	0.2
	1	5.74153	7.79096	4.6709	12.0926	11.5916	11.8467	16.1999	15.1871	15.0099	43.2927	41.1675	41.2927	0.312	0.279	0.302
	2	2.98964	1.98023	3.98729	8.00991	7.43353	8.70745	17.4925	16.4925	15.4925	39.0875	38.0005	37.0875	0.463	0.493	0.399
	3	3.00377	2.97316	1.03672	5.50369	4.49597	6.6235	11.2182	11.0822	10.2182	33.4104	33.4104	31.312	0.619	0.589	0.62
	4	3.00077	2.01554	1.3226	15.752	14.8293	13.7829	10.2757	9.27574	10.2007	29.168	30.677	28.677	0.701	0.7	0.599
	5	3.00066	2.80729	1.95198	15.1559	12.9394	12.4525	9.87182	8.89182	7.87172	30.9336	32.4564	27.8746	0.703	0.693	0.599
B2	Time（d）	NH4+-N			NO2--N			NO3--N			TN			OD600
	0	15.0847	13.6653	13.9972	16.6844	17.0207	17.1714	15.5304	15.7404	14.7804	42.4516	44.4516	45.4516	0.188	0.176	0.197
	1	8.59463	8.72825	7.5452	14.238	14.3076	14.0293	16.173	16.9977	16.9857	46.5785	44.6568	43.7895	0.222	0.199	0.203
	2	10.2472	9.21893	10.1271	10.9336	13.1539	10.9916	19.7006	18.6546	17.7006	40.349	41.2674	39.349	0.219	0.209	0.213
	3	9.80294	10.8799	8.97881	9.63501	9.51617	8.90168	21.5047	20.5047	21.7897	38.2464	36.2853	37.2567	0.215	0.205	0.208
	4	9.51271	10.2401	8.02119	9.33355	8.45674	9.41471	22.4472	20.4567	22.7856	35.3028	36.351	33.1099	0.206	0.189	0.197
	5	9.42797	10.435	8.37853	9.15963	7.18282	9.04369	22.7165	21.879	21.895	32.5694	30.6746	29.4534	0.207	0.198	0.2
B3	Time（d）	NH4+-N			NO2--N			NO3--N			TN			OD600
	0	12.4435	15.3672	12.5494	16.9859	17.0758	18.0062	16.7654	15.4625	14.2403	52.1236	46.0978	50.2157	0.174	0.169	0.198
	1	5.89379	5.47599	7.0094	17.2874	15.4613	16.87	13.5879	11.3478	13.6779	42.0311	40.4564	42.0969	0.31	0.345	0.299
	2	7.14689	6.21751	7.0904	15.1076	14.4207	15.4786	15.796	14.6748	13.5675	37.8259	36.9065	36.6754	0.303	0.324	0.301
	3	6.92797	5.50678	6.02797	13.8206	12.0007	14.1337	16.5769	15.0897	15.7869	35.7233	32.5643	33.9083	0.284	0.354	0.298
	4	6.75141	7.00396	7.0904	11.5771	12.9394	13.4032	17.9772	16.179	17.6118	34.8822	33.2871	34.4768	0.287	0.297	0.307
	5	6.70198	5.02904	6.4548	13.4641	10.4901	11.8959	19.0004	18.0004	16.1121	31.7283	30.4567	31.8768	0.298	0.308	0.299
B4	Time（d）	NH4+-N			NO2--N			NO3--N			TN			OD600
	0	14.2585	14.2351	13.5946	17.3337	15.5308	14.9569	16.7385	15.4625	16.7385	48.5492	44.6545	46.675	0.199	0.223	0.21
	1	6.62429	6.00062	7.64548	16.0236	16.0352	16.0815	13.9649	12.8965	13.9649	52.3339	47.7689	50.3339	0.302	0.302	0.302
	2	7.37994	5.97889	7.00757	14.2264	13.3656	14.5395	15.8229	14.3452	13.5645	39.7182	37.6785	39.7909	0.295	0.308	0.318
	3	6.97034	5.34539	6.12571	13.2873	12.7539	12.1278	17.1962	16.5645	17.5643	37.6156	35.5588	37.091	0.265	0.278	0.275
	4	7.56356	6.76512	6.42232	12.7075	11.9162	12.8351	17.9772	15.6543	17.6755	33.4104	33.4104	30.6574	0.28	0.28	0.289
	5	7.17514	5.33051	7.22458	12.4177	11.7104	11.5916	18.3811	16.7657	18.099	27.1026	25.5647	27.5645	0.277	0.286	0.304
B5	Time（d）	NH4+-N			NO2--N			NO3--N			TN			OD600
	0	15.3037	11.9209	12.7189	17.6236	15.0294	17.8671	16.8193	14.4563	15.5673	46.0261	42.3547	43.5648	0.217	0.223	0.21
	1	6.76554	5.85734	6.83616	16.3946	14.5569	16.2091	14.1265	13.2675	13.1758	41.4003	40.4325	40.3598	0.318	0.312	0.302
	2	7.25282	5.9209	7.20339	15.0264	13.8061	14.9685	15.3921	14.4536	14.5674	41.4003	39.2786	40.9847	0.301	0.328	0.31
	3	6.9774	5.77966	7.0904	13.7047	12.2148	13.8786	17.0078	15.3655	16.6458	37.1951	36.6751	37.7689	0.293	0.298	0.305
	4	7.74718	6.54237	7.69774	12.9278	13.0902	12.4177	17.9502	17.237	17.7964	37.1951	34.1562	37.4539	0.291	0.298	0.299
	5	7.46469	6.21751	7.59887	11.5713	10.78	12.2901	20.9197	19.9197	18.4567	35.513	32.453	35.8977	0.293	0.299	0.304
B6	Time（d）	NH4+-N			NO2--N			NO3--N			TN			OD600
	0	14.6116	13.6822	14.089	17.5192	14.7627	13.6932	16.4423	15.4625	14.2403	50.6568	46.6518	49.5647	0.223	0.217	0.233
	1	6.27825	7.24294	5.27119	12.9974	12.8815	12.9742	15.2036	15.3655	14.5674	47.4979	45.4546	47.4766	0.309	0.319	0.301
	2	6.62429	5.54661	6.80791	9.2292	9.63501	10.2495	16.162	17.237	15.3921	45.3953	41.5643	42.3567	0.307	0.332	0.317
	3	3.24153	2.02966	3.17797	7.548	7.87265	7.84946	18.8658	18.4567	17.5643	36.9849	33.9648	37.7676	0.374	0.397	0.454
	4	3.32627	2.13559	3.67578	5.00028	4.01187	6.87274	13.3994	11.3955	13.5644	34.8823	30.673	34.8936	0.756	0.606	0.716
	5	2.98023	1.99435	2.65904	11.0611	12.3945	11.9771	13.6687	10.2901	9.71042	31.6756	29.7897	30.7696	0.776	0.686	0.676
B7	Time（d）	NH4+-N			NO2--N			NO3--N			TN			OD600
	0	16.5254	13.7782	14.3785	17.6004	14.0294	18.3772	16.4153	15.4153	16.7634	44.9748	46.2757	44.674	0.225	0.235	0.217
	1	7.36582	8.37288	6.40113	12.1858	11.8843	12.4756	15.7421	14.7948	13.5635	43.0824	40.0784	43.7684	0.339	0.333	0.309
	2	8.40395	7.41808	6.86723	9.24079	10.0669	9.37993	18.8389	16.8389	15.5886	38.8772	37.7623	37.7652	0.563	0.498	0.578
	3	7.06921	6.13983	7.18926	9.18282	8.09007	10.4147	18.7581	17.4567	18.7561	36.7746	36.7624	36.9245	0.553	0.579	0.599
	4	7.83898	9.10028	8.06497	8.74223	7.71904	8.6031	18.785	18.7634	18.0001	38.8772	35.548	34.0981	0.55	0.548	0.598
	5	7.95904	6.95198	8.00848	8.30164	6.48715	7.41759	19.2966	19.5676	19.6576	31.5181	30.9808	31.0071	0.584	0.564	0.584
B8	Time（d）	NH4+-N			NO2--N			NO3--N			TN			OD600
	0	14.9435	15.4167	13.5452	17.5424	14.5308	16.5337	16.2538	15.4568	16.5649	44.9748	47.7569	43.2766	0.221	0.264	0.241
	1	5.72034	4.76977	5.69209	15.5134	14.7598	15.8033	13.5879	11.5676	13.6739	35.5624	34.5676	36.6056	0.318	0.334	0.325
	2	6.5678	5.70198	6.63136	14.354	13.0177	13.7742	15.419	14.6327	15.0376	45.0945	44.6599	45.6786	0.297	0.307	0.317
	3	6.37006	6.21469	6.32062	12.9974	11.9626	13.0206	16.2268	14.2548	15.5576	40.5029	39.6783	42.5565	0.313	0.298	0.343
	4	6.96328	6.91384	6.84322	12.151	10.3481	12.6148	17.1424	16.613	17.8735	45.6056	43.4524	43.5751	0.276	0.296	0.276
	5	5.91384	6.8291	6.85734	9.77998	7.79158	8.63213	17.4386	17.6734	16.7675	41.8209	39.4569	38.8209	0.28	0.298	0.286
B9	Time（d）	NH4+-N			NO2--N			NO3--N			TN			OD600
	0	14.7175	15.4237	16.3842	17.0787	17.6932	17.2874	16.4961	15.4567	16.4652	43.0824	46.5574	44.6564	0.232	0.252	0.256
	1	6.33475	5.31356	6.36299	14.0989	14.0989	14.0525	15.3382	13.3563	12.5683	36.6456	38.4638	39.1453	0.299	0.289	0.309
	2	6.08757	5.42655	6.65254	11.5829	11.6872	11.409	18.6234	18.5342	17.9374	39.9285	39.4968	38.5825	0.288	0.299	0.308
	3	6.4548	7.34181	6.58898	10.5626	10.3655	10.6089	19.9429	19.4896	17.7354	40.9798	39.5487	40.9459	0.287	0.297	0.289
	4	6.64548	5.92797	7.01271	10.0524	9.47268	9.8669	19.9968	19.9645	19.8255	39.9285	36.5629	39.9675	0.283	0.297	0.278
	5	7.39407	7.1822	6.93503	9.66979	9.21761	9.68138	20.145	19.1008	18.4837	36.5643	36.5847	37.5685	0.297	0.307	0.304
B10	Time（d）	NH4+-N			NO2--N			NO3--N			TN			OD600
	0	13.5734	14.7994	13.8418	16.299	15.4033	17.4381	16.3076	16.5357	16.4588	44.5542	47.5483	44.7752	0.294	0.298	0.314
	1	5.36723	4.36017	5.43079	14.7366	13.8757	11.609	14.7997	11.5983	14.459	38.4567	39.3646	38.4654	0.368	0.358	0.367
	2	5.81921	4.5226	5.76977	11.1771	9.24664	10.9916	18.5696	16.5636	18.5396	34.0412	32.5911	31.0644	0.376	0.389	0.374
	3	5.33192	4.64972	5.55085	9.34514	8.53066	9.57703	20.1314	17.6245	20.1554	31.9386	29.4654	31.9437	0.382	0.398	0.399
	4	5.86864	6.88277	6.05932	9.41471	8.48428	9.31036	21.1277	18.1235	21.1487	34.0412	30.4367	34.0378	0.349	0.379	0.379
	5	5.58616	4.48023	5.2613	9.09007	7.51034	8.89296	21.774	20.3487	19.7945	35.7233	35.5893	33.7426	0.358	0.378	0.358
B11	Time（d）	NH4+-N			NO2--N			NO3--N			TN			OD600
	0	12.1328	14.6243	13.2811	17.3917	16.383	17.5888	14.9881	15.4033	15.4381	44.5543	46.5574	44.6564	0.137	0.145	0.13
	1	7.33051	6.42232	7.43644	13.7626	11.4844	13.7626	15.9306	14.7997	11.5983	39.3646	38.4654	38.4638	0.23	0.238	0.223
	2	7.9661	7.9661	7.81073	9.87849	8.80892	9.8553	19.539	17.3563	16.5683	34.0412	35.6273	34.6734	0.258	0.278	0.258
	3	7.47881	6.47881	7.5565	9.31036	7.44949	7.58863	19.6467	18.5342	17.9374	31.9386	30.9784	34.6734	0.232	0.252	0.256
	4	8.08616	7.29802	8.53107	9.28717	7.0205	8.26398	20.3468	16.613	17.8735	34.0412	30.4761	34.7623	0.234	0.254	0.267
	5	8.20622	7.9096	8.38983	8.55672	6.89584	8.45237	20.7777	15.4567	16.4652	35.7233	32.6736	34.7674	0.255	0.26	0.27
B12	Time（d）	NH4+-N			NO2--N			NO3--N			TN			OD600
	0	11.8362	14.6102	13.6737	14.5424	16.383	15.2235	16.5769	16.383	14.9881	44.7645	44.6564	45.3646	0.21	0.217	0.208
	1	5.53672	5.54378	5.45904	15.3627	13.2467	14.0728	14.6919	11.5983	12.5683	42.6056	43.5543	44.6564	0.298	0.308	0.287
	2	6.87853	7.38701	6.61017	12.7771	12.6844	12.6728	16.9539	15.4566	16.4647	41.4003	39.3646	38.4654	0.276	0.296	0.299
	3	6.7161	6.64548	6.68785	11.7684	11.8611	11.9191	17.7617	17.5634	15.7457	37.1951	35.4353	37.1245	0.272	0.282	0.298
	4	7.01271	7.13277	6.68079	11.4785	11.0611	10.3655	18.5426	17.6767	18.6576	41.4003	40.0004	41.4365	0.259	0.272	0.269
	5	7.28107	6.94915	7.24576	10.7713	10.4582	10.4582	19.0274	19.0768	17.6768	37.6156	36.7676	37.7655	0.284	0.272	0.284
B13	Time（d）	NH4+-N			NO2--N			NO3--N			TN			OD600
	0	13.6271	15.6878	12.3941	17.4613	14.7975	17.4613	14.1534	16.5359	14.9468	51.7031	46.5574	47.5345	0.227	0.238	0.223
	1	7.22458	6.36299	6.39124	15.3047	15.0844	14.8989	14.5842	14.6919	13.3563	41.8209	42.6456	43.5423	0.297	0.278	0.3
	2	6.9209	5.94209	6.87147	12.7655	13.2641	12.8583	17.1693	16.5636	18.5396	43.7182	44.8209	42.5545	0.287	0.292	0.286
	3	6.51836	5.42655	4.3983	12.3829	10.5104	12.0582	17.7887	17.6245	16.1554	37.6156	39.3564	38.4564	0.28	0.294	0.299
	4	6.91384	6.82203	6.81497	9.76839	11.8611	11.8148	18.4349	18.1235	16.1487	39.7182	43.5666	45.3566	0.273	0.286	0.277
	5	6.7161	7.2387	7.1822	11.4206	10.98	11.2814	18.9197	17.6242	15.0844	36.7746	36.7676	37.6656	0.28	0.288	0.283
B14	Time（d）	NH4+-N			NO2--N			NO3--N			TN			OD600
	0	13.3588	14.3093	13.2599	14.0439	15.0207	16.8584	13.0763	14.1534	14.7975	44.7645	44.5455	46.6564	0.219	0.232	0.22
	1	6.73729	5.52542	6.58898	16.9511	13.7308	14.3482	13.0224	13.2641	14.7975	43.0824	42.6432	43.6585	0.363	0.37	0.358
	2	6.55367	6.67373	7.78672	15.0844	14.296	14.9453	15.6344	16.5359	15.2235	40.9798	39.5646	37.5622	0.371	0.368	0.371
	3	6.9774	7.25989	7.13277	14.0525	12.9018	13.6699	16.3076	13.2641	14.459	36.7746	34.0098	37.5997	0.345	0.365	0.345
	4	6.96328	5.70198	7.09746	13.2757	12.3452	13.2525	16.6577	13.4646	17.3353	40.9798	37.9386	42.9985	0.345	0.355	0.357
	5	7.52119	7.5	7.57062	12.6032	10.1046	12.4409	17.304	18.5345	18.0008	44.5543	42.6757	43.9888	0.408	0.418	0.406
B15	Time（d）	NH4+-N			NO2--N			NO3--N			TN			OD600
	0	14.4703	14.3926	14.435	16.6033	15.4757	16.7656	13.2648	13.0546	14.5463	47.2876	46.0087	44.6864	0.203	0.213	0.202
	1	5.45904	4.66384	5.76977	14.038	13.6989	14.0078	13.2378	13.3563	12.5683	38.185	36.4768	39.7678	0.366	0.367	0.358
	2	5.51554	6.63559	5.52966	13.2525	12.0032	12.8699	14.9881	13.5436	12.0089	33.0824	30.6273	34.6734	0.392	0.398	0.389
	3	5.82627	4.90395	5.94633	10.9104	11.2582	11.351	16.6846	15.2469	13.5587	35.9798	37.9785	31.6734	0.384	0.389	0.378
	4	4.90395	5.29661	5.96751	9.58863	8.41471	9.48428	18.3003	17.57	17.01	33.0824	30.4761	34.7623	0.381	0.375	0.388
	5	6.52542	5.75141	6.87853	9.09007	7.56831	9.25239	19.162	17.0087	17.4565	34.8822	32.6736	34.7674	0.382	0.388	0.378
B16	Time（d）	NH4+-N			NO2--N			NO3--N			TN			OD600
	0	14.3927	14.2514	14.2726	15.4149	14.5192	16.4149	13.5879	14.2625	15.5464	50.8621	46.5436	47.4266	0.22	0.222	0.237
	1	6.9774	5.89972	6.92797	14.3887	12.3192	12.2148	14.7997	13.2546	14.5755	48.3339	49.6575	52.3657	0.312	0.322	0.318
	2	6.90678	4.79378	4.73729	11.3394	11.5365	11.3278	13.3725	16.5359	15.6575	40.9235	43.6576	43.9565	0.32	0.322	0.328
	3	6.4548	6.47599	6.53249	10.435	9.55097	10.2263	18.8927	18.2641	14.5678	41.8209	39.6786	38.8765	0.293	0.298	0.303
	4	7.11158	5.99153	6.97034	10.1452	10.1915	10.2263	18.8119	15.4646	17.8867	33.9235	30.5433	39.5427	0.285	0.295	0.289
	5	7.3517	6.6596	5.34463	9.0205	8.44949	8.19442	19.8621	16.5345	18.0009	36.2052	35.4353	34.2666	0.309	0.314	0.318
B17	Time（d）	NH4+-N			NO2--N			NO3--N			TN			OD600
	0	14.8164	13.7006	14.2726	17.2178	14.6033	16.6729	13.3994	14.6266	13.6652	48.5492	47.2876	46.0087	0.191	0.201	0.203
	1	8.58051	7.57345	8.62994	13.5887	13.5191	13.2177	16.8731	15.6462	16.513	43.9235	44.5543	44.4354	0.276	0.286	0.288
	2	9.10311	8.02542	9.03249	8.82052	8.58863	10.2959	20.4007	20.4007	20.8358	33.7182	32.4565	38.8655	0.266	0.276	0.296
	3	8.03955	7.72881	9.19491	9.00891	7.24079	9.13644	21.424	21.5466	19.5229	38.4104	37.5656	39.0008	0.274	0.264	0.277
	4	8.96893	6.96187	9.05367	8.91615	7.07847	8.89296	20.774	21.6774	21.7332	39.7182	38.4353	40.6757	0.269	0.279	0.265
	5	9.20198	8.86299	9.15961	7.64948	7.73064	6.3828	22.6088	22.6676	22.8931	37.8259	39.5373	37.6762	0.266	0.264	0.269
B18	Time（d）	NH4+-N			NO2--N			NO3--N			TN			OD600
	0	13.7641	15.346	15.3037	17.5424	16.67	15.6004	13.7225	14.5436	13.8769	47.2876	44.6546	47.5466	0.115	0.175	0.165
	1	7.3517	6.36582	7.21045	13.067	11.6032	12.3597	16.0114	15.8765	16.65	41.1901	40.0073	41.6346	0.23	0.243	0.23
	2	6.33475	5.47599	6.49011	9.41471	6.42631	9.49587	19.4851	19.4547	19.2378	39.0875	37.8874	39.7754	0.255	0.265	0.25
	3	5.87147	5.85028	6.75847	8.66107	6.6031	8.56831	20.5892	18.7769	20.008	44.8822	45.8676	42.7547	0.272	0.267	0.27
	4	7.45057	6.41525	6.90678	8.13932	9.06975	8.05816	20.8046	18.7777	20.0002	36.7283	37.7672	38.8436	0.271	0.268	0.275
	5	7.36582	6.62006	7.5	7.79148	7.81467	7.84946	21.6124	21.7655	21.8826	40.5744	40.8769	44.8852	0.263	0.268	0.276
B19	Time（d）	NH4+-N			NO2--N			NO3--N			TN			OD600
	0	15.1271	13.4887	13.4604	14.2874	15.2642	16.0583	12.8878	14.7568	12.5756	47.3852	43.6645	46.3757	0.234	0.244	0.234
	1	7.50706	6.85311	7.30932	10.8699	10.7771	9.73073	15.042	12.6358	11.6467	42.508	44.5734	39.7355	0.332	0.331	0.332
	2	3.0226	3.17797	3.05791	4.16251	4.30452	5.3509	14.9343	14.9623	14.5562	37.3028	36.3077	35.2642	0.548	0.546	0.548
	3	3.18503	2.17797	3.13559	4.78286	3.72489	4.13069	5.89875	6.89875	8.89875	32.2002	33.2002	33.8655	0.732	0.744	0.737
	4	3.70763	2.27684	2.04379	3.59447	4.59447	2.47853	5.75183	5.75655	5.67451	35.4668	36.4666	30.4637	0.752	0.762	0.755
	5	4.57627	4.63277	4.31497	5.64806	5.06688	5.20313	4.83628	5.86546	2.65465	36.3591	34.4357	32.4537	0.765	0.767	0.789
B20	Time（d）	NH4+-N			NO2--N			NO3--N			TN			OD600
	0	14.9506	14.9364	13.5593	15.3337	16.9511	17.3221	12.6993	14.6575	15.769	47.4365	44.4537	46.8543	0.22	0.242	0.223
	1	7.40819	8.40113	7.45057	13.2989	10.38	10.1945	15.2574	15.2654	15.2544	41.8209	41.5463	40.4786	0.306	0.336	0.309
	2	3.03672	3.00141	3.0791	8.76542	6.74223	6.68426	16.9	16.0054	16.5542	37.6156	31.6566	33.8756	0.464	0.457	0.467
	3	3.07203	2.00141	4.01554	5.90752	4.00028	6.01187	11.9991	8.65474	11.9991	35.513	35.5654	37.5766	0.719	0.709	0.723
	4	1.49576	4.07203	1.12147	4.05538	5.41768	4.60319	10.7335	9.67654	10.7335	29.2052	33.2447	36.2465	0.756	0.766	0.756
	5	0.966102	0.775424	1.85311	13.9134	13.6351	9.42352	9.35774	7.65757	9.56476	34.1951	35.5764	35.7773	0.796	0.809	0.819
B21	Time（d）	NH4+-N			NO2--N			NO3--N			TN			OD600
	0	13.3263	13.1638	15.2331	18.1222	14.5265	17.8555	13.0763	15.2564	13.2547	43.0824	43.0353	43.022	0.234	0.244	0.234
	1	7.01977	6.41243	6.86441	14.5627	14.5163	14.4815	14.665	14.6577	14.6544	38.9235	36.7766	35.6575	0.341	0.345	0.341
	2	7.33051	5.16555	7.14689	11.9423	11.0235	12.0582	16.9	16.9	12.5466	33.6546	37.6736	32.8754	0.342	0.357	0.342
	3	7.5565	7.83192	7.5565	10.5278	10.4002	10.4466	19.5659	19.5427	19.5346	39.6457	41.6575	41.4003	0.339	0.35	0.345
	4	8.35452	5.25655	7.1822	9.78574	11.157	10.0408	18.6773	14.6546	18.6355	43.9235	43.7469	43.9257	0.334	0.334	0.345
	5	7.34463	7.23164	7.28813	9.89008	6.85646	8.2292	19.4582	13.5436	15.5464	36.5643	34.5685	32.7657	0.335	0.345	0.347
B22	Time（d）	NH4+-N			NO2--N			NO3--N			TN			OD600
	0	14.0325	13.8912	11.9421	14.4613	15.3221	17.4033	13.561	14.1073	12.56	47.7645	49.7118	46.9269	0.221	0.253	0.241
	1	7.46469	7.52119	7.38701	14.2728	13.5714	15.6062	14.0726	14.6189	13.0716	44.9748	46.9221	44.1371	0.302	0.334	0.322
	2	7.45057	7.57062	7.53531	10.6351	8.22929	13.5887	15.4998	16.0461	14.4988	42.8722	44.8195	42.0345	0.288	0.32	0.308
	3	7.69774	7.74718	7.59181	9.24376	12.1046	12.0351	17.3848	17.9311	16.3838	37.6669	39.6143	36.8293	0.281	0.313	0.301
	4	7.51412	7.39407	7.37994	9.72201	11.4322	11.838	17.5732	18.1196	16.5723	39.6669	41.6143	38.8293	0.275	0.307	0.295
	5	7.65537	7.56356	7.71187	8.86115	7.04666	6.09591	18.8927	19.439	17.8918	36.1388	38.0861	35.3011	0.278	0.31	0.298
B23	Time（d）	NH4+-N			NO2--N			NO3--N			TN			OD600
	0	13.9831	15.4025	14.4491	17.0323	16.4989	17.1366	13.6956	14.6389	12.6554	45.6056	46.9488	44.6023	0.19	0.129	0.19
	1	8.00141	8.05085	8.10028	12.3365	12.093	12.1278	15.0959	16.0391	14.0556	44.7645	46.1078	43.7613	0.382	0.287	0.293
	2	4.41384	4.44209	4.37853	7.09582	7.20017	7.17698	16.4961	17.4394	15.4559	34.5593	35.9025	36.5561	0.442	0.445	0.442
	3	3.16384	3.06497	3.17797	10.2147	10.1684	9.92487	7.69927	8.64252	6.65904	34.6619	34.0052	33.6587	0.585	0.587	0.605
	4	3.19915	3.0226	3.2839	12.7191	12.8467	12.7423	7.49483	8.43808	6.4546	33.9336	28.2768	34.9303	0.722	0.72	0.722
	5	1.16384	2.97316	1.18503	12.8235	12.4409	12.2669	7.41771	8.36096	6.37748	34.9748	34.318	35.9716	0.698	0.705	0.732
B24	Time（d）	NH4+-N			NO2--N			NO3--N			TN			OD600
	0	15.2401	15.2613	12.9025	15.1134	15.6004	17.67	13.4802	14.4805	13.9068	48.1287	45.8624	47.5611	0.228	0.224	0.184
	1	7.33051	6.27401	7.23164	17.5829	14.3858	17.4901	12.3651	14.3655	12.7917	39.508	38.2417	38.9404	0.374	0.37	0.33
	2	2.93785	5.10734	3.09322	14.3741	15.5016	15.548	6.0006	8.4732	7.89944	35.3028	34.0365	34.7352	0.598	0.594	0.554
	3	3.20621	1.02966	3.00141	9.07847	10.322	9.32196	8.10319	7.10353	6.52977	32.5694	31.3031	32.0018	0.839	0.835	0.795
	4	3.24153	2.98729	3.73672	7.21185	6.09302	8.3162	9.89509	9.89543	6.32167	36.8924	35.6261	30.3248	0.883	0.879	0.839
	5	1.16384	2.12147	0.050847	6.44087	5.01187	6.93071	5.2598	3.00015	5.08639	33.6257	36.3595	29.0582	0.867	0.863	0.823
B25	Time（d）	NH4+-N			NO2--N			NO3--N			TN			OD600
	0	13.3333	12.5494	14.1172	17.4961	17.9367	17.8555	14.1265	15.2144	12.2294	47.4979	48.3879	45.7163	0.232	0.242	0.232
	1	6.80085	6.84322	6.57486	11.351	11.5597	11.2234	15.5806	16.6685	13.6835	44.7746	47.6646	44.993	0.364	0.356	0.404
	2	3.43927	3.39689	3.34746	10.0756	8.13357	9.55385	14.8266	15.9145	12.9296	42.7796	43.6696	37.998	0.655	0.605	0.595
	3	3.26977	4.21328	3.15678	10.5046	7.80605	10.6437	14.0995	15.1875	12.2025	34.0412	37.9312	35.2596	0.815	0.805	0.795
	4	2.20621	2.14972	3.09322	5.82043	4.93637	5.80883	8.29901	9.38696	6.40198	29.5744	37.4644	36.7928	0.836	0.806	0.813
	5	1.37571	2.27684	1.25565	13.009	13.6351	13.4032	9.95261	11.0406	8.05558	34.2616	35.1516	36.48	0.897	0.887	0.899
B26	Time（d）	NH4+-N			NO2--N			NO3--N			TN			OD600
	0	13.3545	15.0847	12.7331	17.6816	17.3105	17.241	16.7997	17.2573	15.7931	46.8671	47.8539	45.8263	0.319	0.309	0.319
	1	6.73729	7.31638	7.19633	16.0004	16.1975	15.8033	14.5842	15.0419	13.5776	45.6106	42.5974	40.5698	0.311	0.322	0.331
	2	7.21751	7.30932	7.33757	14.0293	13.7279	14.0293	15.3884	15.8461	14.3818	37.4054	38.3921	36.3646	0.288	0.298	0.278
	3	7.58475	7.81073	7.72599	13.009	13.0206	12.7075	17.3848	17.8424	16.3781	40.9336	44.9203	41.8928	0.289	0.309	0.282
	4	6.94915	6.94209	7.12571	5.88999	6.04072	5.75086	17.4925	17.9501	16.4859	39.508	40.4948	38.4672	0.381	0.328	0.371
	5	7.76836	8.08616	7.5	12.3713	12.2206	11.8611	18.1926	18.6503	17.186	43.0824	44.0692	42.0416	0.612	0.612	0.612
B27	Time（d）	NH4+-N			NO2--N			NO3--N			TN			OD600
	0	13.3192	13.5381	13.5452	17.3569	17.2526	17.0439	14.0457	15.0513	12.1	44.5543	45.209	42.8995	0.242	0.252	0.265
	1	8.46045	8.45339	8.05791	12.7539	12.5336	12.6612	14.1534	15.159	12.2077	43.0824	43.7372	41.4277	0.367	0.373	0.366
	2	9.66102	9.61158	9.56921	9.25239	9.28717	9.2292	16.0922	17.0979	14.1465	35.8772	36.5319	34.2225	0.382	0.398	0.404
	3	10.6356	10.6568	10.6073	5.68129	5.42621	5.31027	17.1155	18.1211	15.1698	38.9798	39.6345	37.3251	0.46	0.456	0.406
	4	3.24153	2.19209	3.18503	5.97115	4.85521	5.75086	17.0078	18.0134	15.0621	35.7746	36.4293	34.1199	0.569	0.557	0.559
	5	1.24152	0.185028	3.19209	11.1887	8.44662	10.7017	9.6564	10.6621	7.71072	36.0412	35.696	34.3865	0.898	0.878	0.898
CG	Time（d）	NH4+-N			NO2--N			NO3--N			TN
	0	13.3757	13.4534	15.3319	15.7395	14.6207	14.5975	15.0959	14.1169	13.5706	42.8722	44.9811	43.74
	1	12.7401	14.5989	13.7966	15.3424	14.5164	14.983	15.3921	12.4131	13.8668	43.7132	41.8222	44.5811
	2	12.9986	13.3376	13.0551	16.3193	14.3164	15.6526	14.8535	12.8746	13.3282	42.6619	44.7709	43.5298
	3	12.8432	14.1088	14.8856	13.7251	13.4584	16.1657	15.3076	15.3287	14.7823	42.6619	41.7709	43.5298
	4	12.3771	13.8475	12.3418	14.4033	13.2758	16.2526	15.8425	16.8636	16.3172	42.6619	45.7709	43.5298
	5	12.9986	14.9138	14.041	14.6179	14.9802	15.1193	16.3811	12.4021	14.8558	43.0824	42.1914	43.9503

## Sheet: mariculture wastewater
B1	Time（d）	NH4+-N			NO2--N			NO3--N			pH
	0	7.98607	8.05837	7.89404	1.99645	2.01453	1.97345	0.618071	0.698071	0.716707	7.85	7.75	7.95
	0.5	7.88747	7.88747	7.91376	0.764074	0.755858	0.769003	0.590355	0.610758	0.587784	7.11	7.21	7.15
	1	6.96727	6.17852	7.44052	0.77229	0.83966	0.778862	0.562639	0.587839	0.589739	7.23	7.13	7.25
	1.5	7.90062	7.88747	7.99264	0.795294	0.862664	0.788721	0.645787	0.634358	0.676714	7.39	7.36	7.44
	2	7.98607	7.71	7.4208	0.783792	0.793651	0.783792	0.70122	0.69122	0.765746	7.42	7.45	7.42
	3	8.55791	8.46589	8.59734	0.788721	0.780505	0.783792	0.70122	0.76078	0.70122	7.44	7.41	7.47
	5	6.6452	6.7898	6.84238	1.10843	0.933787	1.10829	0.950665	0.950665	0.965485	8.01	8.06	8.01
	7	6.47233	7.11844	6.54463	0.831444	0.847875	1.07628	0.784368	0.756687	0.797898	8	8.7	8
B6	Time（d）	NH4+-N			NO2--N			NO3--N			pH
	0	7.3222	7.61798	7.62456	1.83049	1.90443	1.90608	0.562639	0.576966	0.548469	7.34	7.39	7.45
	0.5	7.53254	7.51939	7.71	0.795294	0.778862	0.777219	0.562639	0.678264	0.546846	6.89	6.99	6.89
	1	8.25555	6.87525	8.06494	0.780505	0.769003	0.788721	0.562639	0.588868	0.562639	7.16	7.06	7.16
	1.5	7.61141	7.57855	7.70343	0.796937	0.769003	0.752572	0.673503	0.688865	0.676574	7.43	7.48	7.43
	2	7.30906	7.29591	7.49967	0.80351	0.775576	0.806796	0.590355	0.595424	0.609035	7.44	7.46	7.44
	3	8.22269	8.18325	8.13067	0.818298	0.808439	0.829801	0.645787	0.644365	0.647686	7.43	7.83	7.43
	5	5.66583	7.14473	7.26305	1.10022	0.914036	0.946932	0.756652	0.764577	0.798677	7.66	7.69	7.89
	7	6.38885	6.48745	7.00013	0.947875	0.924871	0.854448	0.8398	0.836745	0.876756	8.09	8.11	8.09
B19	Time（d）	NH4+-N			NO2--N			NO3--N			pH
	0	8.10438	8.1964	8.27527	2.02603	2.04903	2.06875	0.451774	0.52853	0.428876	7.18	7.25	7.16
	0.5	7.90719	7.90719	7.94663	0.841303	0.782149	0.765717	0.645787	0.722544	0.622889	6.73	6.99	6.63
	1	7.35507	7.98607	8.17668	0.785435	0.788721	0.792008	0.590355	0.667111	0.567456	7.12	7.25	7.34
	1.5	7.27619	7.01985	7.40108	0.782149	0.780505	0.765717	1.0061	1.08285	0.983199	7.4	7.47	7.3
	2	7.59826	7.14473	7.60484	0.811726	0.816655	0.811726	0.812084	0.888841	0.789186	7.43	7.48	7.34
	3	8.70251	8.66307	8.66965	0.861021	0.805153	0.852805	0.673503	0.75026	0.650605	7.43	7.36	7.57
	5	8.90627	9.02458	8.91284	0.841303	0.813369	0.815012	0.645787	0.722544	0.622889	7.64	7.55	7.76
	7	7.25648	6.519	6.52031	0.836373	0.83473	0.851162	0.8398	0.916557	0.816902	8.08	8.01	8.14
B20	Time（d）	NH4+-N			NO2--N			NO3--N			pH
	0	7.45366	7.29591	8.04522	1.86335	1.82392	2.01124	0.590355	0.632979	0.557332	7.5	7.59	7.5
	0.5	7.69686	6.9344	7.60484	0.747642	0.73121	0.762431	0.47949	0.522115	0.446468	6.86	6.9	6.83
	1	7.03957	6.27711	6.94755	0.777219	0.801867	0.792008	0.562639	0.605263	0.529616	7.27	7.37	7.27
	1.5	8.24898	8.38701	8.18983	0.770646	0.754215	0.760787	0.70122	0.743844	0.668197	7.53	7.43	7.53
	2	7.98607	8.16353	8.09123	0.757501	0.777219	0.788721	0.673503	0.716128	0.640481	7.5	7.57	7.5
	3	8.53162	8.5119	8.49218	0.780505	0.765717	0.787078	0.590355	0.632979	0.557332	7.55	7.5	7.55
	5	8.03865	7.57197	8.0255	1.10914	1.12886	1.03848	0.728936	0.77156	0.695913	8.07	8.27	8.07
	7	7.61075	7.4254	7.78756	0.833087	0.842946	0.846232	0.70122	0.743844	0.668197	8.1	8.11	8.1
B23	Time（d）	NH4+-N			NO2--N			NO3--N			pH
	0	7.92034	7.57855	7.94663	1.98002	1.89457	1.98659	0.534922	0.599448	0.509463	7.26	7.28	7.28
	0.5	7.82174	7.30248	7.74944	0.775576	0.89717	0.872523	0.590355	0.654881	0.564895	6.81	6.89	6.88
	1	7.28277	7.033	7.26962	0.770646	0.782149	0.782149	0.590355	0.654881	0.564895	7.12	7.32	7.12
	1.5	7.25647	6.82266	5.38977	0.773933	0.790364	0.765717	0.590355	0.654881	0.564895	7.44	7.34	7.44
	2	8.53162	7.99264	8.15039	0.852805	0.788721	0.816655	0.645787	0.710313	0.620328	7.42	7.48	7.42
	3	8.61049	8.43302	8.57105	0.844589	0.801867	0.790364	0.728936	0.793462	0.703476	7.51	7.59	7.51
	5	7.90719	7.30248	7.16445	0.849519	0.844589	0.83966	0.728936	0.793462	0.703476	7.7	7.79	7.7
	7	7.00605	6.69975	6.53871	1.07628	1.10257	1.10257	0.812084	0.87661	0.786625	8.17	8.23	8.17
B24	Time（d）	NH4+-N			NO2--N			NO3--N			pH
	0	8.11752	7.99264	8.2687	2.02931	1.99809	2.06711	0.64579	0.72265	0.63359	7.22	7.26	7.27
	0.5	7.55225	7.06586	7.30248	0.56361	0.61455	0.62112	0.36863	0.44549	0.35643	6.92	6.97	6.98
	1	7.8086	7.80202	7.44052	0.67722	0.66079	0.69036	0.41807	0.39493	0.40587	7.23	7.25	7.33
	1.5	7.69029	7.84146	7.63113	0.79694	0.77886	0.80844	0.44579	0.42265	0.46336	7.41	7.49	7.41
	2	7.97949	8.07809	7.60484	0.87722	0.80515	0.87417	0.59035	0.66722	0.57816	7.45	7.47	7.4
	3	8.49218	8.57105	8.42645	0.80351	0.77722	0.79036	0.61807	0.69493	0.60587	7.53	7.57	7.53
	5	6.00105	5.63297	5.75785	0.82487	0.81337	0.87252	0.64579	0.60265	0.60359	8.04	8.08	8.04
	7	4.33811	5.79072	6.37702	0.87009	0.83849	0.85585	0.58122	0.57808	0.55902	8.15	8.11	8.15
B25	Time（d）	NH4+-N			NO2--N			NO3--N			pH
	0	7.62456	8.20297	8.11095	1.90608	2.05068	2.02767	0.507206	0.439358	0.476198	7.43	7.45	7.47
	0.5	6.73064	6.81609	6.69778	0.810083	0.778862	0.773933	0.645787	0.577939	0.614779	6.75	6.85	6.75
	1	7.07901	7.40765	7.40108	0.745999	0.757501	0.754215	0.534922	0.467074	0.503914	7.23	7.27	7.23
	1.5	8.32786	8.29499	8.18983	0.828157	0.796937	0.80351	0.70122	0.633372	0.670212	7.4	7.47	7.4
	2	8.1964	8.15696	8.03865	0.76736	0.811726	0.777219	0.618071	0.550223	0.587063	7.47	7.48	7.55
	3	7.91376	8.40016	8.31471	0.79858	0.854448	0.793651	0.728936	0.661088	0.697928	7.53	7.66	7.55
	5	7.98607	7.51939	9.20205	0.831444	0.833087	0.833087	0.756652	0.688804	0.725644	7.67	7.77	7.67
	7	7.14539	8.17668	8.50531	0.962897	1.04177	1.04834	0.784368	0.71652	0.75336	8.14	8.15	8.14
B27	Time（d）	NH4+-N			NO2--N			NO3--N			pH
	0	8.2687	8.30814	8.07809	2.06711	2.07697	2.01946	0.673503	0.752461	0.675914	7.54	7.5	7.54
	0.5	7.08558	7.2499	7.3222	0.747642	0.783792	0.750928	0.562639	0.641596	0.565049	6.93	6.93	7.2
	1	8.21612	7.78888	7.8086	0.765717	0.778862	0.788721	0.673503	0.752461	0.675914	7.17	7.13	7.17
	1.5	7.72315	6.0142	7.78888	0.77229	0.790364	0.815012	0.645787	0.724745	0.648197	7.38	7.43	7.38
	2	8.15039	8.05837	8.17668	0.777219	0.76736	0.76736	0.534922	0.61388	0.537333	7.5	7.55	7.5
	3	7.51282	7.78231	7.85461	0.777219	0.780505	0.887311	0.645787	0.724745	0.648197	7.54	7.58	7.54
	5	7.93348	7.53911	7.92034	0.999047	1.03848	1.0697	0.645787	0.724745	0.648197	7.7	7.78	7.97
	7	7.07533	7.29591	7.72315	0.829801	0.846232	0.83966	0.70122	0.780177	0.70363	8.04	8.09	8.04
CG	Time（d）	NH4+-N			NO2--N			NO3--N			pH
	0	8.18325	8.28185	8.18325	1.80457	1.70704	1.94575	0.50721	0.42952	0.48792	7.85	7.98	7.83
	0.5	7.84801	7.97852	8.94098	1.59736	1.68723	1.85257	0.64579	0.5681	0.6265	7.07	7.08	7.07
	1	7.79637	8.63862	7.71092	1.39953	1.53882	1.4735	0.70122	0.62353	0.68193	7.12	7.13	7.12
	1.5	7.19732	7.033	7.08558	1.51588	1.59741	1.42382	0.75665	0.67897	0.73737	7.58	7.68	7.5
	2	8.84238	7.98793	7.66164	1.59218	1.65997	1.57591	0.79894	0.72125	0.77965	7.62	7.77	7.69
	3	7.4208	7.50765	7.42737	1.68019	1.7815	1.67641	0.74579	0.6681	0.7265	7.69	7.66	7.67
	5	7.71842	7.92218	7.90246	1.68356	1.59544	1.78451	0.91208	0.8344	0.8928	8.09	8.16	8.05
	7	7.29591	7.26489	8.55975	1.5194	1.68022	1.60271	0.96752	0.88983	0.94823	8.11	8.16	8.18
